# Supplementary material for: Serum levels of NLRC4 and MCP-2/CCL8 in patients with active Crohn’s disease
Source: PLoS One. 2021 Nov 17;16(11):e0260034. doi: 10.1371/journal.pone.0260034 (PMC8598053; doi:10.1371/journal.pone.0260034)
Supplement: S1 Data — (XLS) [file pone.0260034.s001.xls]

## Sheet: Sayfa1
Case no	NLRC4	MCP2	Age	Sex	Comorbidities						CRP	HGB	RBC	RDV	MPV	PLT	WBC	Nötrofil	Lenfosit	N/L	P/L					Group
P1	28.41	20.156	30	E		2	İleum	3	9	striktür	12	10.2	4.1	19.2	9	208	3.8	2	1.2	1.66667	173.333	5asa+ aza+st	Sertolizumab			1
P2	57.95	28.125	44	E	aritmi	0	kolonik	2	5	fistülüzan	24	14.7	5.3	14.9	8.7	306	8.9	6.2	1.9	3.26316	161.053	yeni tanı				1
P3	86.93	49.143	67	K	HT	0	ileokolon	2	12	inflamatuvar	9	13	4.9	13.7	11.9	207	7.7	5	1.7	2.94118	121.765	yenitanı				1
P4	69.32	37.714	34	E		0	İleum	2	7	inflamatuvar	72	11.2	3.6	12.8	8.6	355	7.5	4.3	2	2.15	177.5	Yeni tanı				1
P5	59.09	26.029	37	E		2	ileokolon	2	5	inflamatuvar	8	13.4	5.2	15.1	9.7	365	6.9	4.3	1.7	2.52941	214.706	5 Asa				1
P6	76.14	38.857	29	E		0	İleoçekal	3	12	Fistülüzan	95	13.1	4.9	13	10.6	319	14	10.5	2.1	5	151.905	%asa+aza	Adalimumab			1
P7	258.54	15.882	52	E		2	kolonik	3	7	inflamatuvar	2	14.5	5	13.6	11	254	6.2	4	1.3	3.07692	195.385	5asa+aza				1
P8	61.36	35.429	33	E		0	ileokolon	3	12	inflamatuvar	95	13.1	4.7	14.7	9.8	338	15.9	12.4	1.7	7.29412	198.824	yenitanı				1
P9	457.28	210.322	25	E		0	İleoçekal	3	11	fistülüzan+striktür	117	13.9	5.3	14.6	8.4	461	10.6	7.7	1.3	5.92308	354.615	5asa+aza	sertolizumab			1
P10	100	54.857	52	E		3	ileum	2	5	inflamatuvar	26	13.4	4.9	14	9.8	379	11.2	7	2.8	2.5	135.357	5 asa				1
P11	75.57	50.286	25	E		0	kolonik	3	10	inflamatuvar	81	4.9	3.7	20.8	8.5	791	9.9	7.2	1.9	3.78947	416.316	5 asa+Aza				1
P12	52.27	28.676	42	E		0	İleum	2	4	inflamatuvar	21	14.8	5.6	12.9	8.2	449	14.7	10.9	2.5	4.36	179.6	yenitanı				1
P13	754.95	235.912	25	E		3	kolonik	3	10	fist+strktür	34	12	4.7	14	8.6	667	10.4	7.9	1.3	6.07692	513.077	5asa+aza+st	Adalimumab			1
P14	56.82	25.147	25	E		0	kolonik	3	11	inflamatuvar	190	9.5	3.9	14	11	531	18.5	14.2	2.2	6.45455	241.364	yenitanı				1
P15	80.68	62.954	35	E		0	ileum	2	6	inflamatuvar	3	14.2	6.3	18.7	10.8	267	7.7	4.4	2.5	1.76	106.8	yeni tanı				1
P16	70.45	46.571	59	K		20	ileaum	3	10	striktür	1	12.2	4	13.6	10.7	220	4.9	2.9	1.6	1.8125	137.5	5 asa+aza				1
P17	52.27	33.429	42	E	AS	0	İleoçekal	3	12	strktür	20	12.7	5.2	13.9	8.8	393	10	6.5	2.4	2.70833	163.75	5asa+aza	infliximab			1
P18	75.57	30	35	E		5	kolonik	2	5	inflamatuvar	45	13.1	5.1	13.6	9.1	352	11	7.2	2.1	3.42857	167.619	5asa+aza düzensiz				1
P19	75	18.971	33	E		5	İleum	2	6	inflamatuvar	0.6	16.2	5.7	12.4	10	275	10.3	6.6	2.7	2.44444	101.852	5 asa				1
P20	38.64	34	18	K		0	İleum	2	5	inflamatuvar	1	11.7	5.1	15.3	9.8	337	8.8	4.9	2.9	1.68966	116.207	yenitanı				1
P21	35.23	21.618	20	E		0	kolonik	2	9	inflamatuvar	45	12.9	4.6	15.1	8.7	398	10.8	8.1	1.5	5.4	265.333	yenitanı				1
P22	50	31.429	33	E		0	ileokolon	2	10	inflamatuvar	106	15.8	4.7	13.2	9.7	205	6.4	4.4	1.4	3.14286	146.429	5asa				1
P23	31.82	16.324	30	E		1	ileoçekal	3	12	fistülüzan	14	13.7	5.2	12.9	10.3	297	10.7	8.3	1.2	6.91667	247.5	5asa+aza				1
P24	103.41	13.533	34	E		5	ileoçekal+op	2	7	striktür	4	14.3	5	12.4	9.8	155	6.5	4	1.8	2.22222	86.1111	5asa+aza				1
P25	75.57	28.235	38	E		2	kolonik	3	10	inflamatuvar	217	10.3	4.3	13.8	10.2	373	7	5	1.1	4.54545	339.091	5asa +aza				1
P26		237.6	45	E		1	İleçekal	4	12	Fistülüzan	101	8.3	2.9	20.7	7.9	601	12.3	9.4	2.4	3.91667	250.417	5asa+aza				1
P27	77.27	25.588	55	E		1	kolonik	2	5	inflamatuvar	1	13.6	4.6	13	10	303	8.7	4.7	3.1	1.51613	97.7419	5asa+aza	Adalimumab			1
P28	65.91	21.176	33	E		0	kolonik	2	7	inflamatuvar	70	14.4	5.9	15	8.8	577	15.9	11.5	2.4	4.79167	240.417					1
P29	36.36	30.857	39	K		0	inen darlık	3	10	striktür	8	7.7	4.2	19.1	8.9	564	6.5	4.6	1.3	3.53846	433.846	yeni tanı				1
P30	35.23	21.176	65	E		0	kolonik	1	5	inflamatuvar	99	10.4	3.5	15.2	9.1	636	12.9	10.1	1.7	5.94118	374.118	yeni tanı				1
P31	30.68	10.761	37	K		0	ileoçekal	3	10	srtiktür	79	8.9	4.2	18.9	10.8	395	12.5	9.7	1.5	6.46667	263.333	yeni tanı				1
P32	42.05	13.207	23	E		0	ileoçekal	3	10	inflamatuvar	17	16.1	5.9	13.7	10.7	270	9	7.1	1.2	5.91667	225	yeni tanı				1
P33	77.84	33.714	43	E		8	ileoçekal	2	8	striktür	6	9.1	4.7	25.5	9.6	469	8.7	6.1	1.3	4.69231	360.769	5 asa +im	tnf			1
P34	76.14	21.618	35	E		0	İleum	1	4	inflamatuvar	3	15.1	5.2	12.2	9.1	276	5.6	3.6	1.2	3	230	yeni tanı				1
P35	64.77	13.696	36	E		1	ileokolonik	3	9	inflamatuvar	27	10.8	3.6	15.9	9.3	336	6	2.9	1.8	1.61111	186.667	yeni tanı				1
P36	61.36	25.147	41	E		0	kolonik	1	4	inflamatuvar	36	12.9	5	15.8	9.1	336	6.6	4	1.8	2.22222	186.667	yeni tanı				1
P37	77.27	47.429	32	K		0	ileokolonik	3	9	striktür	69	10.3	4.5	17	7.8	376	8.9	5	2.7	1.85185	139.259	yeni tanı				1
P38	624	185.256	33	E		3	ileokolonik	2	7	striktür	15	12.1	4.4	13.5	9.7	437	12.2	7.7	3.3	2.33333	132.424	5asa +bdn				1
P39	7.41	14.837	37	K		0	kolonik	3	8	Fistülizan	89	10.2	3.9	15.9	7.5	448	7.1	5.4	1.1	4.90909	407.273	yeni tanı				1
P40	230.65	146.856	27	E		0	ileoçekal	2	7	Fistülizan	15	13.1	4.5	13.5	9.6	256	8.5	5.4	2.3	2.34783	111.304	yeni tanı				1
P41	37.5	63.692	20	K		0	ileoçekal	2	7	striktür	54	9.9	4.3	19	11.4	435	12.8	9.3	2.1	4.42857	207.143	yeni tanı				1
P42	55.68	14.348	33	E		0	ileokolonik	3	7	Striktür	51	10.3	4.1	12.6	10.6	302	9	6.4	1.5	4.26667	201.333	yeni tanı				1
P43	69.32	15	28	K	AS	0	ileal	1	5	inflamatuvar	2	9.6	3.1	13.2	10.6	208	10.4	6	3.5	1.71429	59.4286	yeni tanı				1
P44	189.2	96.738	40	E		0	ileoçekal	4	12	fistülüzan	248	9.9	4.8	18.9	8.7	781	11.7	10.2	1.1	9.27273	710	tedavisiz				1
P45	73.86	23.382	35	K		5	kolonik	4	12	inflamatuvar	85	9.8	3.4	14.8	8.9	185	3.5	2.8	0.5	5.6	370	tedavisiz				1
P46	91.14	13.696	32	E		2	ilekolonik	2	7	inflamatuvar	3	16	5.8	15.9	9.3	535	13.5	9.1	2.9	3.13793	184.483					1
P47	28.41	20.735	32	E	AS	9	ileoçekal	4	11	fistülüzan	248	14.4	5.4	15.3	9.1	383	17.5	15	1	15	383					1
P48	168.84	84	23	E		0	ileokolonik	3	10	striktür	32	14.4	5.1	14.2	9.2	255	11.3	7.9	2.1	3.7619	121.429					1
P49	99.43	39.714	21	E		5	kolonik	2	7	fistülüzan	54	11.7	5.4	18.2	10.5	456	8.1	5.2	1.8	2.88889	253.333	İnfliximab+aza				1
P50	72.73	31.714	30	K		5	İleokolonik	3	11	Fistülüzan	34	10.4	5.5	20.2	8.2	670	8.6	5.4	2	2.7	335	3 Anti tnf				1
P51	75.57	19.412	32	E		3	kolonik	3	10	striktür	63	8.6	4.4	17.1	8.9	538	5.4	3.5	1.2	2.91667	448.333	5asa+aza				1
P52	109.66	79.754	34	K		7	İleokolonik	2	8	Fistülüzan	20	12.7	4.3	12.3	9.1	737	11.5	8.6	1.8	4.77778	409.444	5Asa				1
P53	121.59	75.138	46	E		15	kolonik	2	7	fistülüzan	39	13	6.4	16.8	10.1	163	16.4	12.3	1.1	11.1818	148.182	5asa+ımuran				1
P54	29.55	34	29	K	as	8	ileokoolonik	2	9	inflamatuvar	16	11.4	4.4	15	11	39.8	20.1	16	2.9	5.51724	13.7241	-				1
P55	71.59	42.286	44	K		0	kolonik	2	7	İnflamatuvar	17	14.1	5.1	13.3	9.2	249	8.9	5.4	2.2	2.45455	113.182					1
P56	84.09	46	57	E		0	İleokolonik	3	10	fistülüzan	87	12.3	4.6	18.2	8.1	402	13.3	8.1	1.2	6.75	335					1
P57	46.59	20.735	64	E		3	kolonik	3	11	İnflamatuvar	111	11	4.4	14.9	9.9	505	12.8	7.5	3.8	1.97368	132.895	-				1
P58	71.59	30.286	47	E		8	ilekolonik	2	8	fistülüzan	3	15.9	5.1	12.7	9.1	189	8.2	5.5	1.9	2.89474	99.4737	İnf+ımuran				1
P59	98.86	12.065	57	E		0	İleum	2	7	Striktür	25	14.9	5.1	13.5	9.5	366	9	4.7	3.3	1.42424	110.909	-				1
P60	47.73	25.588	20	e		2	İleokolonik	2	7	fistülüzan	6	12.1	5	17.9	10.8	243	6	3.9	1.2	3.25	202.5	ADA				1
P61	122.73	43.429	27	E		0	İleokolonik	3	11	İnflamatuvar	25	12.9	4.6	12.4	8.7	379	15.5	11	3	3.66667	126.333	-				1
P62	10.23	36.857	65	E		5	İleokolonik	4	11	Striktür	152	8.5	3.8	21.8	10.5	200	11.1	8.1	1.4	5.78571	142.857	5 asa+ ımuran				1
P63	488.35	202.578	29	K		0	ilekolonik	3	11	Striktür	39	9.6	4.2	21.1	9	206	5.4	4.7	0.4	11.75	515	0				1
P64	40.91	15	40	E	per. artrit	0	ileal	3	9	İnflamatuvar	28	10.8	4.5	13.5	9.1	259	5.2	3.4	1.4	2.42857	185	prednol+ nsaid				1
P65	46.59	22.5	42	E	ARTRİT	0	İleokolonik	3	11	inflamatuvar	47	11.3	4.3	15.8	9.4	517	7.6	5	1.6	3.125	323.125					1
P66	65.91	27.794	25	E		2	Kolonik	2	1900-01-08	İnflamatuvar	21.7	14.7	5.1	13.8	9.3	309	7.8	5.1	1.6	3.1875	193.125	5 asa				1
P67	76.14	14.511	20	K		5	kolonik	1	5	fistülüzan	7.5	11.9	5.5	15	9.1	324	7.6	5.5	1.5	3.66667	216	opere 5 asa				1
P68	39.77	13.859	31	E		0	ileal	2	6	inflamatuvar	21	14.9	5.2	14.1	9.6	418	14.6	10.6	2.8	3.78571	149.286					1
P69	32.95	15.882	48	E		0	İleokolonik	3	11	fistülüzan	106	9.2	4.1	14.6	9.5	413	10	7.1	2	3.55	206.5					1
C1	88.07	62.769	27	E	X						0.84	14.8	5.15	12.3	12.2	183000	4520	2210	1600	1.38125	114.375			CRP:5 HOMA5		0
C2	89.77	64.246	29	E	X						2.08	16.3	5.56	12.7	10.2	198000	8790	4960	2800	1.77143	70.7143			HOMA:6	LDL:140	0
C3	89.2	46.286	28	E	X						X	15.5	5.45	12.4	9.5	298000	10860	5270	4700	1.12128	63.4043					0
C4	88.64	23.824	32	E	X						0.46	14.9	5.01	11.9	10.7	265000	6070	3530	1900	1.85789	139.474			LDL140		0
C5	110.8	43.429	39	E	X						0.71	15.8	5.65	12.3	9.5	245000	8520	3950	3400	1.16176	72.0588					0
C6	68.18	26.029	29	E	X						0.55	14.5	4.84	11.8	10.2	326000	6770	3130	2800	1.11786	116.429					0
C7	104.55	57.143	43	K	X						0.73	12.1	4.02	13.5	11.3	238000	4660	2350	1500	1.56667	158.667			HOMAİR:12		0
C8	65.45	30	30	K	X						0.43	12.5	4.59	14.9	9.3	284000	5250	2520	2100	1.2	135.238					0
C9	301.68	180	28	K	X						1.64	13.3	4.76	14.1	10.7	239000	5710	2840	2300	1.23478	103.913					0
C10	59.14	46	28	E	X						0.13	13.3	6.45	16.9	11	243000	7860	4150	2600	1.59615	93.4615					0
C11	71.59	27.353	22	K	X						0.3	12.8	4.3	12.2	9.3	189000	6610	3400	2800	1.21429	67.5			HOMAİR 4		0
C12	111.36	67.569	28	K	X						0.12	12.3	4.16	12.6	10.6	280000	5270	2260	2500	0.904	112					0
C13	51.14	40.857	27	K	X						1.16	13.8	4.82	12.6	9.9	332000	7910	5280	1900	2.77895	174.737					0
C14	69.32	32	28	E	X						2.99	15.3	5.16	11.9	10.3	262000	8190	6290	1100	5.71818	238.182					0
C15	165.83	122.378	26	E	X						0.18	14.9	4.73	12.1	9.6	264000	4430	1950	1800	1.08333	146.667					0
C16	68.18	25.588	40	E	X						3.11	14.5	5.08	14.9	9	289000	6280	3300	2200	1.5	131.364					0
C17	397.09	230.769	27	K	X						1.14	12.3	4.48	13.9	10.6	297000	7240	4120	2500	1.648	118.8					0
C18	125	79.015	34	K	X						4.51	12.8	4.26	13.3	11.2	229000	4990	3570	1100	3.24545	208.182					0
C19	245.73	132.587	25	K	X						0.11	13.7	4.53	12	10.3	196000	6650	4200	1800	2.33333	108.889					0
C20	138.07	73.292	34	K	X						5.16	13.2	4.62	12.6	8.8	369000	6730	3550	2400	1.47917	153.75					0
C21	70.45	40.286	26	E	X						1.12	15.4	5.26	11.8	10.6	255000	6630	3270	2700	1.21111	94.4444					0
C22	1299.51	358.437	26	K	X	465.968			290.334		0.11	12.7	4.65	12.6	10.3	308000	6930	4030	2400	1.67917	128.333			HOMA3,3		0
C23	133.52	88.492	25	K	X	115.04			71.6785		0.44	11.8	4.44	13.4	9.8	354000	7070	3700	1900	1.94737	186.316					0
C24	750	211.512	27	K	X	274.966			171.325		0.76	13.1	4.51	13.2	4.51	200000	1091	7320	2900	2.52414	68.9655			HOMA3,6		0
C25	99.43	71.397	24	E	X	92.8161			57.8316		1.06	15.9	9.08	13	9.8	298000	980	4500	3700	1.21622	80.5405			HOMA.6		0
C26	311.65	199.01	38	K	X	258.713			161.198		0.68	12.2	4.27	14.1	11.6	232000	4790	2390	1900	1.25789	122.105					0
C27	82.95	30	30	E	X	39			24.3		1.57	16.3	5.64	12.2	9	261000	9900	4690	4200	1.11667	62.1429			HOMA5,7		0
C28	72.27	13.224	32	E	X	17.1912			10.7114		1.06	14.7	4.82	12.7	11.1	181000	6720	3800	2200	1.72727	82.2727					0
C29	281.16	127.723	30	E	X	166.04			103.456		0.54	16.4	5.47	12.3	10.2	168000	5730	3140	1900	1.65263	88.4211					0
C30	83.52	46.615	30	E	X	60.5995			37.7582		1.53	14.3	4.87	12	10.1	219000	6520	3670	2100	1.74762	104.286					0
C31	99.43	48.923	31	K	X	63.5999			39.6276		X	15.7	5.15	12.4	10.4	234000	1190	8710	2500	3.484	93.6			HOMA6		0
C32	900	257.776	35	E	X	335.109			208.799		0.41	14.5	5.07	12	8.6	186000	5880	3300	2100	1.57143	88.5714					0
C33	137.5	101.564	27	E	X	132.033			82.2668		0.86	14.8	4.96	11.9	9.2	302000	7070	3730	2600	1.43462	116.154					0
C34	90.91	35.077	26	K	X	45.6001			28.4124		0.21	14.3	4.71	12.5	10	285000	7580	4520	2500	1.808	114					0
C35	208.04	151.188	22	E	X	196.544			122.462		0.73	15.7	5.3	12.6	9.6	307000	1130	7080	3400	2.08235	90.2941			HOMA4		0
C36	107.95	52.615	23	K	X	68.3995			42.6182		0.66	11.7	4.52	13.1	9.6	276000	5660	2880	2000	1.44	138					0
C37	174.12	109.609	25	K	X	142.492			88.7833		0.54	12	4.14	13.2	11.2	208000	5540	3480	1600	2.175	130					0
C38	248.74	152.673	46	K	X	198.475			123.665		1.32	12.4	4.14	12.4	11.5	299000	5560	3260	1700	1.91765	175.882			HOMA:2,95		0
C39	100	40.154	24	K	X	52.2002			32.5247		0.14	11	4.93	17.3	10.3	291000	4940	2510	2000	1.255	145.5					0
C40	87.5	22.5	43	E	X	29.25			18.225		5.13	16.2	5.42	13	10	196000	8720	4730	3000	1.57667	65.3333			HOMA5,3	GLUKOZ:112	0
C41	73.86	44.769	32	K	X	58.1997			36.2629		2.74	13.5	5.31	14	10.7	164000	6580	3250	2800	1.16071	58.5714			HOMAİR:5,6		0
C42	85.23	22.969	49	K	X	29.8597			18.6049		1.56	12.5	4.37	12.7	8.9	291000	5850	3220	2100	1.53333	138.571			HOMA:2,7		0
C43	81.82	27.656	31	E	X	35.9528			22.4014		0.66	15.7	4.9	11.9	10.8	264000	6510	3280	2500	1.312	105.6			TG:737		0
C44	136.36	113.631	26	K	X	147.72			92.0411		0.89	13.3	4.5	12.3	10.4	292000	7880	4460	2600	1.71538	112.308			HOMA:4		0
C45	77.84	29.531	51	E	X	38.3903			23.9201		2.56	14.7	4.97	12.6	9.5	244000	6020	3190	2000	1.595	122			HOMA3,5		0
C46	83.52	16.875	36	K	X	21.9375			13.6688		1.3	14.2	4.91	12.2	10.7	222000	7810	5250	2100	2.5	105.714					0
C47	87.5	72.402	35	K	X	94.1226			58.6456		X	12.4	4.09	12.9	10.9	247000	6320	2270	3500	0.648571	70.5714					0
C48	86.36	54.923	43	K	X	71.3999			44.4876		0.38	11.1	4.26	13.5	11.4	325000	5540	2950	1600	1.84375	203.125					0
C49	99.43	63.352	35	E	X	82.3576			51.3151		0.93	13.9	4.7	11.9	9.6	181000	4060	2340	1100	2.12727	164.545					0
C50	123.3	69.385	30	E	X	90.2005			56.2019		1.07	14.9	4.93	12.9	8.5	279000	4870	2110	1900	1.11053	146.842			HOMA2,8		0
C51	420.39	173.465	27	K	X	225.505			140.507		0.09	13.6	4.87	12.1	9.5	271000	6460	2.4	3300	0.000727273	82.1212					0
C52	89.2	53.429	42	E	X	69.4577			43.2775		2.1	14.3	5.17	12.7	9.8	279000	7340	3980	2400	1.65833	116.25			HOMA:4		0
C53	81.82	43.429	42	K	X	56.4577			35.1775		0.96	13.4	4.52	12.7	9.6	303000	9450	5450	2900	1.87931	104.483					0
C54	86.36	41.077	37	E	X	53.4001			33.2724		0.23	16.8	5.73	12.7	11.3	197000	1001	5510	3400	1.62059	57.9412			HOMA:6		0
C55	110.8	50.769	29	E	X	65.9997			41.1229		2.2	14.6	5.36	13	9.9	188000	7400	3710	3000	1.23667	62.6667					0
C56	84.09	73.743	25	K	X	95.8659			59.7318		0.31	13.5	4.68	13.6	9.9	218000	7090	3530	2700	1.30741	80.7407					0
C57	1004.25	273.184	26	E	X	355.139			221.279		0.72	16.7	5.71	12.6	10.6	278000	6490	3320	2.3	1443.48	120870			HOMA:4		0
C58	123.3	67.709	26	E	X	88.0217			54.8443		3.5	15.8	5.48	11.9	9.7	314000	11290	5360	4700	1.14043	66.8085			HOMA:4		0
C59	124.43	66.369	26	E	X	86.2797			53.7589		0.62	16.3	5.28	13.6	10.3	237000	7850	4220	2700	1.56296	87.7778					0
C60	100.57	73.408	23	E	X	95.4304			59.4605		2.89	16.6	5.69	12.5	9.5	254000	9280	6130	2200	2.78636	115.455					0
